# Supplementary material for: Large-Scale RNA Interference Screening in Mammalian Cells Identifies Novel Regulators of Mutant Huntingtin Aggregation
Source: PLoS One. 2014 Apr 4;9(4):e93891. doi: 10.1371/journal.pone.0093891 (PMC3976342; doi:10.1371/journal.pone.0093891)
Supplement: Data S1 — Complete list of the screening data for final 111 shRNAs. Clone IDs, targets genes and data sets of first, second and third screening for final 111 shRNAs are listed. Clone IDs are originally named in this paper based on the plate number and well position of the shRNA. MGI Gene IDs, Ensembl IDs and Entrez Gene IDs in MGI database, and Oligo IDs, Accessions and shRNA sequences in supplemented Open Biosystems (OBS) database are also described. (XLS) [file pone.0093891.s001.xls]

## Sheet: Agg-suppressing shRNAs
	shRNA	Target gene	Target gene	1st screening (Nhtt150Q-EGFP)				2nd screening (Nhtt16Q-EGFP)			3rd screening (Nhtt150Q-EGFP)						MGI			OBS
	Clone ID	Symbol	Name	rep 1	rep 2	rep 3	mean z score	rep 1	rep 2	mean ratio	rep 1	rep 2	rep 3	mean ratio	SD	P value	MGI Gene/Marker ID	Ensembl ID	Entrez Gene ID	OBS Oligo ID	Accession	shRNA sequence
1	SM2173 d5	1810032O08Rik	RIKEN cDNA 1810032O08 gene	-1.76393	-1.82341		-1.79367	1	1.05	1.025	0.50934	0.48087	0.35228	0.447497	0.0836795	0.0289834	MGI:1913543	ENSMUSG00000020812	66293	v2MM_75525	NM_025472	TGCTGTTGACAGTGAGCGCGCCCATAAGCCTATGATGGATTAGTGAAGCCACAGATGTAATCCATCATAGGCTTATGGGCTTGCCTACTGCCTCGGA
2	SM2177 c4	4933425L06Rik	RIKEN cDNA 4933425L06 gene	-1.99749	-2.34667		-2.17208	0.97	1.06	1.015	0.262654	0.524095	0.55291	0.446553	0.159911	0.0294484	MGI:1914013	ENSMUSG00000021718	66763	v2MM_77247	NM_025751	TGCTGTTGACAGTGAGCGCGCTGATGTGGCACTCCTTAATTAGTGAAGCCACAGATGTAATTAAGGAGTGCCACATCAGCATGCCTACTGCCTCGGA
3	SM2179 b7	Abat	4-aminobutyrate aminotransferase	-2.19739	-1.11142		-1.6544	1.04	0.94	0.99	0.521358	0.56117	0.395598	0.492709	0.086424	0.00112102	MGI:2443582	ENSMUSG00000057880	268860	v2MM_76108	NM_172961	TGCTGTTGACAGTGAGCGCGCCTTCACAGGGAAAGGATATTAGTGAAGCCACAGATGTAATATCCTTTCCCTGTGAAGGCTTGCCTACTGCCTCGGA
4	SM2574 c8	Aktip	thymoma viral proto-oncogene 1 interacting protein	-1.45094	-1.74243		-1.59668	1.14	0.92	1.03	0.75151	0.889451	0.720821	0.787261	0.0898199	0.0851441	MGI:3693832	ENSMUSG00000031667	14339	v2MM_52344	NM_010241	TGCTGTTGACAGTGAGCGCCCTTTCAGTAAAGAAGAGAAATAGTGAAGCCACAGATGTATTTCTCTTCTTTACTGAAAGGTTGCCTACTGCCTCGGA
5	SM2181 c7	Atf3	activating transcription factor 3	-1.57529	-1.43726		-1.50628	1.18	0.94	1.06	0.429398	0.603855	0.462312	0.498522	0.0926939	0.045779	MGI:109384	ENSMUSG00000026628	11910	v2MM_63153	NM_007498	TGCTGTTGACAGTGAGCGACCCTTCCAAGGGAATATGGAATAGTGAAGCCACAGATGTATTCCATATTCCCTTGGAAGGGCTGCCTACTGCCTCGGA
6	SM2172 b5	Birc6	baculoviral IAP repeat-containing 6	-2.41572	-2.16161		-2.28867	1.15	0.99	1.07	0.48071	0.646446	0.472319	0.533158	0.0981993	0.0616754	MGI:1276108	ENSMUSG00000024073	12211	v2MM_14627	NM_007566	TGCTGTTGACAGTGAGCGCGCCTTCTTTCTGCAGTGTATTTAGTGAAGCCACAGATGTAAATACACTGCAGAAAGAAGGCATGCCTACTGCCTCGGA
7	SM2173 f4	Casp3	caspase 3	-1.44725	-1.58344		-1.51535	0.99	1.04	1.015	0.292017	0.659897	0.736049	0.562654	0.237451	0.082231	MGI:107739	ENSMUSG00000031628	12367	v2MM_81347	NM_009810	TGCTGTTGACAGTGAGCGCGGTACTATCATCCTAGATGAATAGTGAAGCCACAGATGTATTCATCTAGGATGATAGTACCATGCCTACTGCCTCGGA
8	SM2174 e3	Cd24a	CD24a antigen	-2.21371	-2.68376		-2.44873	1.04	1.02	1.03	0.407004	0.335846	0.274818	0.339223	0.0661579	0.0103435	MGI:88323	ENSMUSG00000047139	12484	v2MM_78058	NM_009846	TGCTGTTGACAGTGAGCGCGGAAGCTAACTCTCATTGAATTAGTGAAGCCACAGATGTAATTCAATGAGAGTTAGCTTCCATGCCTACTGCCTCGGA
9	SM2176 a9	Cradd	CASP2 and RIPK1 domain containing adaptor with death domain	-1.63028	-2.90935		-2.26982	0.95	0.91	0.93	0.230332	0.271894	0.219358	0.240528	0.0277125	3.13617e-09	MGI:1336168	ENSMUSG00000045867	12905	v2MM_73209	NM_009950	TGCTGTTGACAGTGAGCGCCGCCATCAGACCAGCAGATTATAGTGAAGCCACAGATGTATAATCTGCTGGTCTGATGGCGATGCCTACTGCCTCGGA
10	SM2186 h9	Csnk1d	casein kinase 1, delta	-1.599	-2.83707		-2.21804	1.07	0.98	1.025	0.783612	0.824119	0.705588	0.771106	0.0602471	0.064031	MGI:1355272	ENSMUSG00000025162	104318	v2MM_194086	NM_139059	TGCTGTTGACAGTGAGCGAGGTCTAAACCTGAAATGTTAATAGTGAAGCCACAGATGTATTAACATTTCAGGTTTAGACCGTGCCTACTGCCTCGGA
11	SM2185 h3	Ddr2	discoidin domain receptor family, member 2	-1.82779	-1.20453		-1.51616	1.06	1.11	1.085	0.767684	0.629326	0.700359	0.699123	0.0691873	0.0170169	MGI:1345277	ENSMUSG00000026674	18214	v2MM_3494	NM_022563	TGCTGTTGACAGTGAGCGACGAGTCCAGCATGTTCAATAATAGTGAAGCCACAGATGTATTATTGAACATGCTGGACTCGCTGCCTACTGCCTCGGA
12	SM2168 c8	Ddx6	DEAD (Asp-Glu-Ala-Asp) box polypeptide 6	-1.75437	-1.7382		-1.74628	1.12	1.08	1.1	0.506874	0.430587	0.462607	0.466689	0.0383069	1.64291e-06	MGI:104976	ENSMUSG00000032097	13209	v2MM_190498	NM_181324	TGCTGTTGACAGTGAGCGCGCAGATAATGGAGGATATTATTAGTGAAGCCACAGATGTAATAATATCCTCCATTATCTGCATGCCTACTGCCTCGGA
13	SM2579 f9	Efhb	EF hand domain family, member B	-3.03592	-2.16431		-2.60012	0.97	1.12	1.045	0.711696	0.732806	0.933383	0.792628	0.122353	0.0947151	MGI:3045296	ENSMUSG00000023931	211482	v2MM_36943	NM_172497	TGCTGTTGACAGTGAGCGCGGAAGAGATTTCAGATATATTTAGTGAAGCCACAGATGTAAATATATCTGAAATCTCTTCCTTGCCTACTGCCTCGGA
14	SM2558 e11	Enah	enabled homolog (Drosophila)	-1.39331	-1.71663		-1.55497	0.96	0.96	0.96	0.759478	0.947303	0.654395	0.787059	0.148389	0.0882846	MGI:108360	ENSMUSG00000022995	13800	v2MM_56170	NM_010135	TGCTGTTGACAGTGAGCGCGCTACGCAGGACAGCACTAATTAGTGAAGCCACAGATGTAATTAGTGCTGTCCTGCGTAGCATGCCTACTGCCTCGGA
15	SM2588 a1	Fbxw8	F-box and WD-40 domain protein 8	-1.53047	-1.61745		-1.57396	1.12	0.93	1.025	0.619805	0.508099	0.565448	0.564451	0.0558597	0.00418982	MGI:1923041	ENSMUSG00000032867	231672	v2MM_46312	NM_172721	TGCTGTTGACAGTGAGCGAGCCATCAATATATTCCAGTATTAGTGAAGCCACAGATGTAATACTGGAATATATTGATGGCCTGCCTACTGCCTCGGA
16	SM2561 e3	Fcgr3	Fc receptor, IgG, low affinity III	-1.39848	-2.40876		-1.90362	1.12	0.91	1.015	0.76636	0.808419	0.767458	0.780745	0.023972	5.36527e-06	MGI:95500	ENSMUSG00000059498	14131	v2MM_216709	NM_010188	TGCTGTTGACAGTGAGCGAGCAGGTGCACACAATAAATTATAGTGAAGCCACAGATGTATAATTTATTGTGTGCACCTGCCTGCCTACTGCCTCGGA
17	SM2176 h8	Fgd1	FYVE, RhoGEF and PH domain containing 1	-2.00991	-1.82043		-1.91517	1.1	1.02	1.06	0.899582	0.751773	0.504607	0.718654	0.19956	0.0597021	MGI:104566	ENSMUSG00000025265	14163	v2MM_66315	NM_008001	TGCTGTTGACAGTGAGCGAGCACCCTTCCTCAAGATGTATTAGTGAAGCCACAGATGTAATACATCTTGAGGAAGGGTGCCTGCCTACTGCCTCGGA
18	SM2560 h6	Fkbp9	FK506 binding protein 9	-3.39103	-1.2909		-2.34096	1	1.01	1.005	0.607453	0.83645	0.763683	0.735862	0.117006	0.0355513	MGI:1350921	ENSMUSG00000029781	27055	v2MM_17525	NM_012056	TGCTGTTGACAGTGAGCGCGGATACCATTTCCATTGAGAATAGTGAAGCCACAGATGTATTCTCAATGGAAATGGTATCCTTGCCTACTGCCTCGGA
19	SM2179 b5	Fsd1l	fibronectin type III and SPRY domain containing 1-like	-2.07235	-1.17065		-1.6215	1.08	1	1.04	0.325899	0.607394	0.710733	0.548009	0.199171	0.0718988	MGI:2442443	ENSMUSG00000054752	319636	v2MM_72693	NM_176966	TGCTGTTGACAGTGAGCGCCCTTGAACTCTTCCAGTGAAATAGTGAAGCCACAGATGTATTTCACTGGAAGAGTTCAAGGTTGCCTACTGCCTCGGA
20	SM2179 e8	Gaa	glucosidase, alpha, acid	-2.04141	-2.45665		-2.24903	1.04	0.94	0.99	0.705394	0.730139	0.555017	0.663517	0.0947743	0.0236514	MGI:95609	ENSMUSG00000025579	14387	v2MM_65334	NM_008064	TGCTGTTGACAGTGAGCGACGCCTCCACTTCAAGATCAAATAGTGAAGCCACAGATGTATTTGATCTTGAAGTGGAGGCGGTGCCTACTGCCTCGGA
21	SM2560 e6	Gjb2	gap junction protein, beta 2	-2.36651	-1.1761		-1.77131	0.93	0.85	0.89	0.764071	0.701282	0.762344	0.742566	0.0357629	0.038266	MGI:95720	ENSMUSG00000046352	14619	v2MM_16545	NM_008125	TGCTGTTGACAGTGAGCGCGGAATTTGCATTCTGCTAAATTAGTGAAGCCACAGATGTAATTTAGCAGAATGCAAATTCCATGCCTACTGCCTCGGA
22	SM2177 e1	Gpr37	G protein-coupled receptor 37	-2.56027	-3.02037		-2.79032	1.1	0.99	1.045	0.697127	0.810716	0.530988	0.67961	0.140684	0.0315682	MGI:1313297	ENSMUSG00000039904	14763	v2MM_75068	NM_010338	TGCTGTTGACAGTGAGCGCGCATTCACACATAGCTGTAAATAGTGAAGCCACAGATGTATTTACAGCTATGTGTGAATGCTTGCCTACTGCCTCGGA
23	SM2588 f3	Grhpr	glyoxylate reductase/hydroxypyruvate reductase	-2.67127	-1.603		-2.13714	1.11	1.02	1.065	0.50763	0.700916	0.753263	0.653936	0.12938	0.0207684	MGI:1923488	ENSMUSG00000035637	76238	v2MM_9199	NM_080289	TGCTGTTGACAGTGAGCGCCCACTTGGCTTTGGATGAAATTAGTGAAGCCACAGATGTAATTTCATCCAAAGCCAAGTGGTTGCCTACTGCCTCGGA
24	SM2174 g6	Hoxd3	homeobox D3	-1.94808	-1.97808		-1.96308	0.95	0.89	0.92	0.394263	0.714388	0.471019	0.526557	0.167133	0.0594583	MGI:96207	ENSMUSG00000079277	15434	v2MM_63208	NM_010468	TGCTGTTGACAGTGAGCGACCGACAGAACTCCAAGCAGAATAGTGAAGCCACAGATGTATTCTGCTTGGAGTTCTGTCGGGTGCCTACTGCCTCGGA
25	SM2175 c6	Jagn1	jagunal homolog 1 (Drosophila)	-2.04935	-1.30251		-1.67593	1.15	0.97	1.06	0.911728	0.278155	0.229039	0.472974	0.380765	0.0428475	MGI:1915017	ENSMUSG00000051256	67767	v2MM_76103	NM_026365	TGCTGTTGACAGTGAGCGCGCCTTATCCTTGCCTTCTCTTTAGTGAAGCCACAGATGTAAAGAGAAGGCAAGGATAAGGCTTGCCTACTGCCTCGGA
26	SM2591 e6	Klhl7	kelch-like 7	-1.65701	-1.66235		-1.65968	1.14	0.98	1.06	0.61318	0.764824	0.528339	0.635447	0.119805	0.0151877	MGI:1196453	ENSMUSG00000028986	52323	v2MM_1009	NM_026448	TGCTGTTGACAGTGAGCGACCAGTCACTTCTTTAACTTAATAGTGAAGCCACAGATGTATTAAGTTAAAGAAGTGACTGGCTGCCTACTGCCTCGGA
27	SM2134 h10	LOC195242		-1.57844	-2.25849		-1.91846	1.13	1.06	1.095	0.710509	0.535284	0.704534	0.650109	0.0994863	0.0020542				v2MM_97400	XM_111481	TGCTGTTGACAGTGAGCGCGCCATTCATCTGTCAAGGAAATAGTGAAGCCACAGATGTATTTCCTTGACAGATGAATGGCTTGCCTACTGCCTCGGA
28	SM2112 g12	LOC195373		-2.05642	-1.11972		-1.58807	1.18	0.77	0.975	0.843611	0.590085	0.854291	0.762662	0.149552	0.0305979				v2MM_97580	XM_111737	TGCTGTTGACAGTGAGCGACCATCACTGATTCACTGGAAATAGTGAAGCCACAGATGTATTTCCAGTGAATCAGTGATGGGTGCCTACTGCCTCGGA
29	SM2185 a7	Lrguk	leucine-rich repeats and guanylate kinase domain containing	-0.925593	-2.64642		-1.78601	1	0.89	0.945	0.34033	0.644308	0.745831	0.576823	0.211006	0.0910992	MGI:1921604	ENSMUSG00000056215	74354	v2MM_6619	XM_133060	TGCTGTTGACAGTGAGCGAGCTGTTGACATCTCATCTAAATAGTGAAGCCACAGATGTATTTAGATGAGATGTCAACAGCGTGCCTACTGCCTCGGA
30	SM2587 b3	Mab21l3	mab-21-like 3 (C. elegans)	-1.87382	-1.46154		-1.66768	1.06	0.99	1.025	0.645058	0.626617	0.835193	0.702289	0.115467	0.0439358	MGI:2446273	ENSMUSG00000044313	242125	v2MM_23188	NM_172295	TGCTGTTGACAGTGAGCGACCTGCCAATGACAGAGAGAATTAGTGAAGCCACAGATGTAATTCTCTCTGTCATTGGCAGGCTGCCTACTGCCTCGGA
31	SM2169 g11	Nap1l4	nucleosome assembly protein 1-like 4	-1.74353	-1.39121		-1.56737	0.93	0.91	0.92	0.536682	0.403896	0.423725	0.454768	0.0716294	0.0308878	MGI:1316687	ENSMUSG00000059119	17955	v2MM_34350	NM_008672	TGCTGTTGACAGTGAGCGCGCCCAATGAGTCCTTCTTCAATAGTGAAGCCACAGATGTATTGAAGAAGGACTCATTGGGCATGCCTACTGCCTCGGA
32	SM2146 b6	Nlrp10	NLR family, pyrin domain containing 10	-0.47402	-1.36727	-2.77838	-1.53989	1.02	1.02	1.02	0.587212	0.633166	0.702227	0.640868	0.0578932	0.00150207	MGI:2444084	ENSMUSG00000049709	244202	v2MM_88957	NM_175532	TGCTGTTGACAGTGAGCGCCCAGGTTTGTCTGAATGATTATAGTGAAGCCACAGATGTATAATCATTCAGACAAACCTGGTTGCCTACTGCCTCGGA
33	SM2575 b10	Notch4	notch 4	-2.11842	-1.91969		-2.01905	1.07	0.92	0.995	0.78827	0.693074	0.753141	0.744829	0.0481396	0.0400415	MGI:107471	ENSMUSG00000015468	18132	v2MM_216290	NM_010929	TGCTGTTGACAGTGAGCGACCTTAAACTCGGTTGTAAGAATAGTGAAGCCACAGATGTATTCTTACAACCGAGTTTAAGGGTGCCTACTGCCTCGGA
34	SM2176 f1	Olfr1339	olfactory receptor 1339	-2.15632	-1.8226		-1.98946	1.05	0.96	1.005	0.809582	0.631081	0.585923	0.675529	0.118269	0.029103	MGI:3031173	ENSMUSG00000070820	258851	v2MM_75001	NM_146852	TGCTGTTGACAGTGAGCGCGCATCTCCTCTGCCAGAAGAATAGTGAAGCCACAGATGTATTCTTCTGGCAGAGGAGATGCATGCCTACTGCCTCGGA
35	SM2008 a5	Olfr1451	olfactory receptor 1451	-2.39233	-1.47927		-1.9358	1.01	1.01	1.01	0.915383	0.5966	0.727449	0.746477	0.160241	0.022263	MGI:3031285	ENSMUSG00000046913	258700	v2MM_80311	NM_146705	TGCTGTTGACAGTGAGCGCGGCTCTATCTTGCTCTGATATTAGTGAAGCCACAGATGTAATATCAGAGCAAGATAGAGCCATGCCTACTGCCTCGGA
36	SM2174 c1	Olfr339	olfactory receptor 339	-3.36965	-2.55446		-2.96205	0.9	0.93	0.915	0.592608	0.514949	0.470748	0.526102	0.0616911	2.3882e-05	MGI:3030173	ENSMUSG00000094464	258951	v2MM_81500	NM_146949	TGCTGTTGACAGTGAGCGCGGTCATTACCCTGCCATTCATTAGTGAAGCCACAGATGTAATGAATGGCAGGGTAATGACCATGCCTACTGCCTCGGA
37	SM2142 b5	Olfr530	olfactory receptor 530	-1.48368	-2.28874		-1.88621	0.93	1.05	0.99	0.842495	0.818671	0.761597	0.807588	0.0415727	0.0671017	MGI:3030364	ENSMUSG00000060974	258512	v2MM_85924	NM_146519	TGCTGTTGACAGTGAGCGACCTGAGAAATAAGGAATTTAATAGTGAAGCCACAGATGTATTAAATTCCTTATTTCTCAGGGTGCCTACTGCCTCGGA
38	SM2588 f4	Olfr668	olfactory receptor 668	-2.97613	-2.31407		-2.6451	1	0.99	0.995	0.632665	0.665369	0.56967	0.622568	0.0486417	0.0116805	MGI:3030502	ENSMUSG00000057770	259061	v2MM_41180	NM_147059	TGCTGTTGACAGTGAGCGACCAAATGTTCTTTGTTCATATTAGTGAAGCCACAGATGTAATATGAACAAAGAACATTTGGGTGCCTACTGCCTCGGA
39	SM2562 d2	P2ry1	purinergic receptor P2Y, G-protein coupled 1	-1.97359	-1.89944		-1.93651	0.98	0.95	0.965	0.793353	0.883271	0.616131	0.764252	0.135927	0.0597708	MGI:105049	ENSMUSG00000027765	18441	v2MM_27155	NM_008772	TGCTGTTGACAGTGAGCGAGCTGTTATGGATTAATTGTTATAGTGAAGCCACAGATGTATAACAATTAATCCATAACAGCCTGCCTACTGCCTCGGA
40	SM2176 d1	Pdcd4	programmed cell death 4	-2.33839	-2.30031		-2.31935	1.06	0.87	0.965	0.376443	0.615622	0.543285	0.511783	0.122662	0.0517199	MGI:107490	ENSMUSG00000024975	18569	v2MM_64510	NM_011050	TGCTGTTGACAGTGAGCGACCTGTCAATCACCTTGTTAAATAGTGAAGCCACAGATGTATTTAACAAGGTGATTGACAGGCTGCCTACTGCCTCGGA
41	SM2575 a6	Pf4	platelet factor 4	-3.16572	-1.75479		-2.46026	0.95	0.9	0.925	0.73984	0.822028	0.779615	0.780494	0.041101	0.0746489	MGI:1888711	ENSMUSG00000029373	56744	v2MM_35759	NM_019932	TGCTGTTGACAGTGAGCGCGCTCATAGCCACCCTGAAGAATAGTGAAGCCACAGATGTATTCTTCAGGGTGGCTATGAGCTTGCCTACTGCCTCGGA
42	SM2183 c12	Pik3c2a	phosphatidylinositol 3-kinase, C2 domain containing, alpha polypeptide	-2.39393	-1.76906		-2.0815	1.04	0.88	0.96	0.485836	0.598912	0.559101	0.54795	0.0573569	3.48916e-05	MGI:1203729	ENSMUSG00000030660	18704	v2MM_71337	NM_011083	TGCTGTTGACAGTGAGCGCCCGACTTCTGAGCTTTGGAAATAGTGAAGCCACAGATGTATTTCCAAAGCTCAGAAGTCGGATGCCTACTGCCTCGGA
43	SM2185 g9	Pik3c2a	phosphatidylinositol 3-kinase, C2 domain containing, alpha polypeptide	-2.33438	-1.64591		-1.99015	0.99	1.02	1.005	0.679983	0.593589	0.636798	0.63679	0.0431969	0.00463366	MGI:1203729	ENSMUSG00000030660	18704	v2MM_66190	NM_011083	TGCTGTTGACAGTGAGCGAGCAAAGTTTCTTTAACTCTATTAGTGAAGCCACAGATGTAATAGAGTTAAAGAAACTTTGCCTGCCTACTGCCTCGGA
44	SM2134 a11	Pkd1l3	polycystic kidney disease 1 like 3	-1.49104	-1.57223		-1.53164	1.08	0.98	1.03	0.531787	0.455435	0.829995	0.605739	0.197928	0.00101069	MGI:2664670	ENSMUSG00000048827	244646	v2MM_93586	NM_181544	TGCTGTTGACAGTGAGCGAGCACCCTCCTTCCTAACCTATTAGTGAAGCCACAGATGTAATAGGTTAGGAAGGAGGGTGCCTGCCTACTGCCTCGGA
45	SM2177 e5	Plec	plectin	-1.32916	-2.31515		-1.82215	1.18	1.12	1.15	0.626672	0.803904	0.541195	0.657257	0.133999	0.0220047	MGI:1277961	ENSMUSG00000022565	18810	v2MM_65413	XM_128242	TGCTGTTGACAGTGAGCGACGCTACCTGCAGCTTTATTATTAGTGAAGCCACAGATGTAATAATAAAGCTGCAGGTAGCGCTGCCTACTGCCTCGGA
46	SM2148 a11	Ppfia1	protein tyrosine phosphatase, receptor type, f polypeptide (PTPRF), interacting protein (liprin), alpha 1	-0.701102	-2.4569	-1.58055	-1.57952	0.95	0.94	0.945	0.722063	0.705189	0.89759	0.774947	0.106546	0.0366676	MGI:1924750	ENSMUSG00000037519	233977	v2MM_109576	XM_133979	TGCTGTTGACAGTGAGCGCCCACAGGCAATGTGGAATTATTAGTGAAGCCACAGATGTAATAATTCCACATTGCCTGTGGATGCCTACTGCCTCGGA
47	SM2567 f1	Ppt2	palmitoyl-protein thioesterase 2	-2.62457	-1.66701		-2.14579	1.05	1.06	1.055	0.659897	0.497409	0.658574	0.605293	0.0934328	0.00245107	MGI:1860075	ENSMUSG00000015474	54397	v2MM_19853	NM_019441	TGCTGTTGACAGTGAGCGCGGTCCCTGTATTTATAGAAATTAGTGAAGCCACAGATGTAATTTCTATAAATACAGGGACCATGCCTACTGCCTCGGA
48	SM2149 a9	Ptprn2	protein tyrosine phosphatase, receptor type, N polypeptide 2	-0.901154	-2.59745	-2.58963	-2.02941	0.97	1.07	1.02	0.38918	0.360645	0.551356	0.433727	0.102864	0.0256732	MGI:107418	ENSMUSG00000056553	19276	v2MM_115443	XM_138381	TGCTGTTGACAGTGAGCGCGGCAAACAGCAGGGTGCTAAATAGTGAAGCCACAGATGTATTTAGCACCCTGCTGTTTGCCATGCCTACTGCCTCGGA
49	SM2593 c6	Rab2b	RAB2B, member RAS oncogene family	-1.96793	-2.75315		-2.36054	0.99	0.95	0.97	0.828476	0.756626	0.676879	0.753993	0.0758328	0.0911894	MGI:1923588	ENSMUSG00000022159	76338	v2MM_194229	NM_172601	TGCTGTTGACAGTGAGCGAGGGAATAAGAGTGATCTAGAATAGTGAAGCCACAGATGTATTCTAGATCACTCTTATTCCCGTGCCTACTGCCTCGGA
50	SM2567 a8	Racgap1	Rac GTPase-activating protein 1	-2.37623	-2.2957		-2.33597	0.92	0.93	0.925	0.825813	0.699087	0.843303	0.789401	0.0787015	0.0877117	MGI:1349423	ENSMUSG00000023015	26934	v2MM_17144	NM_012025	TGCTGTTGACAGTGAGCGCGGAGATTATCAATGAAGGAAATAGTGAAGCCACAGATGTATTTCCTTCATTGATAATCTCCATGCCTACTGCCTCGGA
51	SM2008 h8	Rfc1	replication factor C (activator 1) 1	-1.53418	-1.77078		-1.65248	1.1	1.08	1.09	0.666202	0.529909	0.645986	0.614032	0.0735507	0.000787374	MGI:97891	ENSMUSG00000029191	19687	v2MM_63016	NM_011258	TGCTGTTGACAGTGAGCGACCCGCCTCACTCAAGAACATATAGTGAAGCCACAGATGTATATGTTCTTGAGTGAGGCGGGCTGCCTACTGCCTCGGA
52	SM2588 d5	Rps27l	ribosomal protein S27-like	-1.40055	-1.76437		-1.58246	1.18	0.94	1.06	0.566248	0.73833	0.675065	0.659881	0.0870403	0.0221969	MGI:1915191	ENSMUSG00000036781	67941	v2MM_90	NM_026467	TGCTGTTGACAGTGAGCGACCAAATTCTTACTTCATGGATTAGTGAAGCCACAGATGTAATCCATGAAGTAAGAATTTGGGTGCCTACTGCCTCGGA
53	SM2169 b7	Slc25a14	solute carrier family 25 (mitochondrial carrier, brain), member 14	-1.47293	-2.44448		-1.9587	1.11	1.02	1.065	0.638434	0.588017	0.664051	0.630167	0.0386854	0.000219813	MGI:1330823	ENSMUSG00000031105	20523	v2MM_11521	NM_011398	TGCTGTTGACAGTGAGCGCCGATGTTCGTTTCAAAGAAATTAGTGAAGCCACAGATGTAATTTCTTTGAAACGAACATCGATGCCTACTGCCTCGGA
54	SM2558 f9	Stfa3	stefin A3	-1.91185	-2.05924		-1.98555	0.97	0.97	0.97	0.617608	0.825052	0.707228	0.716629	0.104041	0.0245533	MGI:106196	ENSMUSG00000054905	20863	v2MM_51809	NM_025288	TGCTGTTGACAGTGAGCGCCCTGATTCTTCTCCTTGTAAATAGTGAAGCCACAGATGTATTTACAAGGAGAAGAATCAGGTTGCCTACTGCCTCGGA
55	SM2591 c7	Taf7l	TAF7-like RNA polymerase II, TATA box binding protein (TBP)-associated factor	-1.41903	-1.85975		-1.63939	0.94	1.04	0.99	0.571699	0.770147	0.635292	0.659046	0.101334	0.0220917	MGI:1921719	ENSMUSG00000009596	74469	v2MM_220403	NM_028958	TGCTGTTGACAGTGAGCGCGCAGGCCAAATTTAATGAATTTAGTGAAGCCACAGATGTAAATTCATTAAATTTGGCCTGCATGCCTACTGCCTCGGA
56	SM2573 d3	Tbx18	T-box18	-2.86994	-1.62406		-2.247	1.18	0.95	1.065	0.942481	0.598674	0.656716	0.732624	0.184044	0.0362547	MGI:1923615	ENSMUSG00000032419	76365	v2MM_36448	NM_023814	TGCTGTTGACAGTGAGCGCGCTGGTTAAATCTTAGTATATTAGTGAAGCCACAGATGTAATATACTAAGATTTAACCAGCTTGCCTACTGCCTCGGA
57	SM2181 e5	Tcf20	transcription factor 20	-2.18163	-1.70543		-1.94353	1.21	1	1.105	0.71841	0.628329	0.492715	0.613151	0.113611	0.0103528	MGI:108399	ENSMUSG00000041852	21411	v2MM_79134	NM_013836	TGCTGTTGACAGTGAGCGCGGATATCAAGTCTATTCCTAATAGTGAAGCCACAGATGTATTAGGAATAGACTTGATATCCTTGCCTACTGCCTCGGA
58	SM2175 d6	Tmem179b	transmembrane protein 179B	-2.91918	-2.21968		-2.56943	1.17	1.03	1.1	0.276196	0.38685	0.33871	0.333919	0.0554828	9.08805e-08	MGI:1914956	ENSMUSG00000079437	67706	v2MM_71043	NM_026325	TGCTGTTGACAGTGAGCGCCCAGTCTCACTCCTGAAGAATTAGTGAAGCCACAGATGTAATTCTTCAGGAGTGAGACTGGTTGCCTACTGCCTCGGA
59	SM2591 c1	Tmem25	transmembrane protein 25	-1.90533	-1.31726		-1.6113	1.07	1.14	1.105	0.600483	0.726862	0.531755	0.6197	0.0989628	0.0114435	MGI:1918937	ENSMUSG00000002032	71687	v2MM_60843	NM_027865	TGCTGTTGACAGTGAGCGCGGTCACAGTTGGGTATATAATTAGTGAAGCCACAGATGTAATTATATACCCAACTGTGACCATGCCTACTGCCTCGGA
60	SM2141 e9	Trappc9	trafficking protein particle complex 9	-1.43175	-1.80822		-1.61998	0.9	1	0.95	0.856372	0.606093	0.872697	0.778387	0.149435	0.0422771	MGI:1923760	ENSMUSG00000047921	76510	v2MM_84844	AK031788	TGCTGTTGACAGTGAGCGCGCGCGTCCTAGCGATTCAGAATAGTGAAGCCACAGATGTATTCTGAATCGCTAGGACGCGCATGCCTACTGCCTCGGA
61	SM2587 g7	Tspan10	tetraspanin 10	-2.48594	-1.96332		-2.22463	1.01	1.16	1.085	0.548998	0.479246	0.514132	0.514125	0.0348759	1.94651e-10	MGI:2384781	ENSMUSG00000039691	208634	v2MM_17740	NM_145363	TGCTGTTGACAGTGAGCGCGGCAACAGAACCTGTACTTTATAGTGAAGCCACAGATGTATAAAGTACAGGTTCTGTTGCCATGCCTACTGCCTCGGA
62	SM2149 a4	Txlna	taxilin alpha	-1.13199	-2.26016	-1.93862	-1.77692	1.06	1.06	1.06	0.566398	0.567815	0.603914	0.579376	0.0212626	3.89981e-05	MGI:105968	ENSMUSG00000053841	109658	v2MM_106956	NM_001005506	TGCTGTTGACAGTGAGCGACCTCTAGCCTGCACAAATAATTAGTGAAGCCACAGATGTAATTATTTGTGCAGGCTAGAGGCTGCCTACTGCCTCGGA
63	SM2579 c2	Wdr37	WD repeat domain 37	-2.41502	-1.42637		-1.92069	1.02	1.1	1.06	0.633382	0.875788	0.782766	0.763979	0.12229	0.0588043	MGI:1920393	ENSMUSG00000021147	207615	v2MM_23750	NM_172445	TGCTGTTGACAGTGAGCGACCTTTCTATACGAAGAACTAATAGTGAAGCCACAGATGTATTAGTTCTTCGTATAGAAAGGCTGCCTACTGCCTCGGA

## Sheet: Agg-enhancing shRNAs
	shRNA	Target gene	Target gene	1st screening (Nhtt150Q-EGFP)				2nd screening (Nhtt16Q-EGFP)			3rd screening (Nhtt150Q-EGFP)						MGI			OBS
	Clone ID	Symbol	Name	rep 1	rep 2	rep 3	mean z score	rep 1	rep 2	mean ratio	rep 1	rep 2	rep 3	mean ratio	SD	P value	MGI Gene/Marker ID	Ensembl ID	Entrez Gene ID	OBS Oligo ID	Accession	shRNA sequence
1	SM2592 c7	Aimp2	aminoacyl tRNA synthetase complex-interacting multifunctional protein 2	1.87741	2.59426		2.23584	1.2	1.06	1.13	1.43984	1.77904	1.11793	1.4456	0.330591	0.00556603	MGI:2385237	ENSMUSG00000029610	231872	v2MM_27204	NM_146165	TGCTGTTGACAGTGAGCGAGCTTCCAGTCTGTTGTCAGAATAGTGAAGCCACAGATGTATTCTGACAACAGACTGGAAGCCTGCCTACTGCCTCGGA
2	SM2023 a1	Aldh3b1	aldehyde dehydrogenase 3 family, member B1	3.12628	2.83304		2.97966	0.97	1.1	1.035	1.20647	1.44949	1.15329	1.26975	0.157915	0.0155766	MGI:1914939	ENSMUSG00000024885	67689	v2MM_75943	NM_026316	TGCTGTTGACAGTGAGCGCGCCTATCGTCGTGGAAGTATTTAGTGAAGCCACAGATGTAAATACTTCCACGACGATAGGCTTGCCTACTGCCTCGGA
3	SM2598 f6	Arhgap24	Rho GTPase activating protein 24	1.26499	1.87769		1.57134	1.11	0.98	1.045	1.83938	2.04533	1.9504	1.94504	0.103078	1.81303e-07	MGI:1922647	ENSMUSG00000057315	231532	v2MM_33730	NM_146161	TGCTGTTGACAGTGAGCGCGCAGTCCTATTCAGGAGTTAATAGTGAAGCCACAGATGTATTAACTCCTGAATAGGACTGCATGCCTACTGCCTCGGA
4	SM2108 a4	C1qtnf9	C1q and tumor necrosis factor related protein 9	5.08254	5.22582		5.15418	1.06	0.96	1.01	1.38385	1.46447	0.890005	1.24611	0.31102	0.0403549	MGI:3045252	ENSMUSG00000071347	239126	v2MM_94527	NM_183175	TGCTGTTGACAGTGAGCGACCACGCCTAGTCCTTCCCAAATAGTGAAGCCACAGATGTATTTGGGAAGGACTAGGCGTGGCTGCCTACTGCCTCGGA
5	SM2171 f2	Cish	cytokine inducible SH2-containing protein	2.79894	1.6017		2.20032	1.23	0.99	1.11	2.4583	1.26951	1.42338	1.71706	0.646521	0.0115393	MGI:103159	ENSMUSG00000032578	12700	v2MM_81418	NM_009895	TGCTGTTGACAGTGAGCGCGGTCAACGCCTCTAGGTACAATAGTGAAGCCACAGATGTATTGTACCTAGAGGCGTTGACCTTGCCTACTGCCTCGGA
6	SM2563 h3	Clec4e	C-type lectin domain family 4, member e	1.78146	1.9382		1.85983	1.09	1.05	1.07	1.79304	1.07016	1.6734	1.5122	0.387461	0.000548396	MGI:1861232	ENSMUSG00000030142	56619	v2MM_60699	NM_019948	TGCTGTTGACAGTGAGCGCGGGTTTATTTGCATGGTTCATTAGTGAAGCCACAGATGTAATGAACCATGCAAATAAACCCATGCCTACTGCCTCGGA
7	SM2566 f12	Cml1	camello-like 1	1.22781	2.19933		1.71357	1.09	1.11	1.1	1.4702	1.57136	1.23995	1.42717	0.169847	0.00139071	MGI:1913366	ENSMUSG00000057103	66116	v2MM_13226	NM_023160	TGCTGTTGACAGTGAGCGCGCAGGTATTTGTACAATTCAATAGTGAAGCCACAGATGTATTGAATTGTACAAATACCTGCTTGCCTACTGCCTCGGA
8	SM2022 g1	Cmpk1	cytidine monophosphate (UMP-CMP) kinase 1	1.99937	1.78199		1.89068	1.17	0.84	1.005	1.41734	1.24476	1.18622	1.28277	0.120161	0.0106227	MGI:1913838	ENSMUSG00000028719	66588	v2MM_72696	AK004827	TGCTGTTGACAGTGAGCGCCCTTGAATCAACGAAACCAATTAGTGAAGCCACAGATGTAATTGGTTTCGTTGATTCAAGGTTGCCTACTGCCTCGGA
9	SM2179 c5	Cnih2	cornichon homolog 2 (Drosophila)	1.48686	1.77352		1.63019	1.03	0.92	0.975	2.18339	1.72665	1.80566	1.90523	0.244111	0.000951616	MGI:1277225	ENSMUSG00000024873	12794	v2MM_62256	NM_009920	TGCTGTTGACAGTGAGCGACCAGAAGGAGTCCTGGTGCAATAGTGAAGCCACAGATGTATTGCACCAGGACTCCTTCTGGCTGCCTACTGCCTCGGA
10	SM2570 c11	Gba	glucosidase, beta, acid	2.18039	1.57562		1.87801	1.09	0.99	1.04	1.08211	1.05846	1.58495	1.24184	0.297374	0.0668442	MGI:95665	ENSMUSG00000028048	14466	v2MM_69243	NM_008094	TGCTGTTGACAGTGAGCGAGGCCAATTACTTTGTCAAGTTTAGTGAAGCCACAGATGTAAACTTGACAAAGTAATTGGCCCTGCCTACTGCCTCGGA
11	SM2110 c2	Gm10336	predicted gene 10336	0.964521	3.21483		2.08967	1.07	1.07	1.07	1.44942	1.379	1.48714	1.43852	0.0548865	0.000198586	MGI:3642355		328186	v2MM_94653	AK046516	TGCTGTTGACAGTGAGCGAGCCCACAATGTCAGATCTGTATAGTGAAGCCACAGATGTATACAGATCTGACATTGTGGGCCTGCCTACTGCCTCGGA
12	SM2168 g12	Gnai2	guanine nucleotide binding protein (G protein), alpha inhibiting 2	2.24722	2.11699		2.1821	1.19	0.95	1.07	2.27868	1.82298	1.46439	1.85535	0.408112	0.00202616	MGI:95772	ENSMUSG00000032562	14678	v2MM_16880	NM_008138	TGCTGTTGACAGTGAGCGCGGACTTACACTTCAAGATGTTTAGTGAAGCCACAGATGTAAACATCTTGAAGTGTAAGTCCTTGCCTACTGCCTCGGA
13	SM2575 d8	Gnpda1	glucosamine-6-phosphate deaminase 1	1.16083	2.32577		1.7433	1.24	1.03	1.135	1.46576	1.67166	1.54097	1.55946	0.104188	5.57911e-05	MGI:1347054	ENSMUSG00000052102	26384	v2MM_35774	NM_011937	TGCTGTTGACAGTGAGCGCGCTCATTATCCTGGAACACTATAGTGAAGCCACAGATGTATAGTGTTCCAGGATAATGAGCTTGCCTACTGCCTCGGA
14	SM2014 g8	Hdac5	histone deacetylase 5	1.23066	5.78062		3.50564	1.01	1.03	1.02	1.33313	1.20154	1.01103	1.1819	0.161945	0.0928792	MGI:1333784	ENSMUSG00000008855	15184	v2MM_65208	NM_010412	TGCTGTTGACAGTGAGCGACGCAACAAGGAGAAGAGCAAATAGTGAAGCCACAGATGTATTTGCTCTTCTCCTTGTTGCGCTGCCTACTGCCTCGGA
15	SM2598 a11	Krcc1	lysine-rich coiled-coil 1	1.60322	2.83947		2.22135	1.06	1.05	1.055	1.33067	1.56887	1.11915	1.33956	0.224994	0.0256277	MGI:1889377	ENSMUSG00000053012	57896	v2MM_23700	NM_145568	TGCTGTTGACAGTGAGCGACCTTGGGAGATCATTTATTTATAGTGAAGCCACAGATGTATAAATAAATGATCTCCCAAGGGTGCCTACTGCCTCGGA
16	SM2021 a4	Lmln	leishmanolysin-like (metallopeptidase M8 family)	4.16851	5.53008	5.25255	4.98371	0.9	0.96	0.93	1.23506	1.31287	1.64628	1.39807	0.21845	0.00102674	MGI:2444736	ENSMUSG00000022802	239833	v2MM_63232	NM_172823	TGCTGTTGACAGTGAGCGACCGAGGACTGGGCTGTGAATTTAGTGAAGCCACAGATGTAAATTCACAGCCCAGTCCTCGGCTGCCTACTGCCTCGGA
17	SM2111 e11	LOC210191		3.0562	1.06167		2.05893	1.03	0.99	1.01	1.59114	1.32572	1.51258	1.47648	0.136346	9.82406e-05				v2MM_127361	XM_145156	TGCTGTTGACAGTGAGCGACCAGACAGACCACCATAGATATAGTGAAGCCACAGATGTATATCTATGGTGGTCTGTCTGGCTGCCTACTGCCTCGGA
18	SM2113 d11	LOC226712		1.37716	4.29058		2.83387	1.18	1.03	1.105	1.35861	1.35783	1.03258	1.24967	0.188008	0.0259009				v2MM_132968	XM_148994	TGCTGTTGACAGTGAGCGCCCAGTTACAGACAGCAACTTATAGTGAAGCCACAGATGTATAAGTTGCTGTCTGTAACTGGTTGCCTACTGCCTCGGA
19	SM2187 d12	Map3k1	mitogen-activated protein kinase kinase kinase 1	2.3755	0.964737		1.67012	1.01	0.94	0.975	1.17077	1.61414	1.68871	1.4912	0.279999	0.00050021	MGI:1346872	ENSMUSG00000021754	26401	v2MM_188505	NM_011945	TGCTGTTGACAGTGAGCGAGCAAGCTCTCTCGGAGGATATTAGTGAAGCCACAGATGTAATATCCTCCGAGAGAGCTTGCCTGCCTACTGCCTCGGA
20	SM2173 a12	Mark3	MAP/microtubule affinity-regulating kinase 3	1.41677	1.62776		1.52226	1.25	1.05	1.15	0.88495	1.86252	1.82484	1.5241	0.553842	0.0517995	MGI:1341865	ENSMUSG00000007411	17169	v2MM_189106	NM_022801	TGCTGTTGACAGTGAGCGACCAAACAGTGACCTCAGCAATTAGTGAAGCCACAGATGTAATTGCTGAGGTCACTGTTTGGCTGCCTACTGCCTCGGA
21	SM2577 h12	Mei1	meiosis defective 1	1.80665	2.13857		1.97261	1.23	1.07	1.15	1.35565	1.30425	1.17486	1.27825	0.0931575	0.026797	MGI:3028590	ENSMUSG00000068117	74369	v2MM_221224	NM_028897	TGCTGTTGACAGTGAGCGCGCTGAGCCGATGTATGGAGTTTAGTGAAGCCACAGATGTAAACTCCATACATCGGCTCAGCATGCCTACTGCCTCGGA
22	SM2561 g8	Myl12b	myosin, light chain 12B, regulatory	2.95288	3.95637		3.45462	1.01	1.04	1.025	1.7023	1.95263	1.89458	1.84984	0.131023	6.4226e-08	MGI:107494	ENSMUSG00000034868	67938	v2MM_17478	NM_023402	TGCTGTTGACAGTGAGCGCGGAGTTCAAAGAGGCCTTTAATAGTGAAGCCACAGATGTATTAAAGGCCTCTTTGAACTCCTTGCCTACTGCCTCGGA
23	SM2576 e12	Myo19	myosin XIX	1.5947	1.55296		1.57383	1.22	1.04	1.13	1.47802	1.23275	1.32425	1.345	0.123945	0.00738819	MGI:1913446	ENSMUSG00000020527	66196	v2MM_74968	NM_025414	TGCTGTTGACAGTGAGCGCGCATATAGTTTACTAAGGGAATAGTGAAGCCACAGATGTATTCCCTTAGTAAACTATATGCATGCCTACTGCCTCGGA
24	SM2580 c2	Mypop	Myb-related transcription factor, partner of profilin	1.37134	2.60459		1.98796	0.94	1.25	1.095	1.72515	1.73537	1.84487	1.76846	0.066366	5.90836e-06	MGI:2446472	ENSMUSG00000048481	232934	v2MM_35609	NM_145579	TGCTGTTGACAGTGAGCGCGCTAGTTACTGCCTCCTGTAATAGTGAAGCCACAGATGTATTACAGGAGGCAGTAACTAGCATGCCTACTGCCTCGGA
25	SM2563 f11	P2rx7	purinergic receptor P2X, ligand-gated ion channel, 7	1.92256	1.27178		1.59717	1.09	1.01	1.05	1.36361	1.31792	1.38993	1.35715	0.03644	0.00525588	MGI:1339957	ENSMUSG00000029468	18439	v2MM_63115	NM_011027	TGCTGTTGACAGTGAGCGACCCTGCACAGTGAACGAGTATTAGTGAAGCCACAGATGTAATACTCGTTCACTGTGCAGGGCTGCCTACTGCCTCGGA
26	SM2583 c6	Pcdhb18	protocadherin beta 18	0.993282	2.16309		1.57819	1.18	0.91	1.045	1.5867	1.85374	1.8872	1.77588	0.164687	6.26196e-06	MGI:2136756	ENSMUSG00000048347	93889	v2MM_77687	NM_053143	TGCTGTTGACAGTGAGCGCGCTTATAGTTCCCAGGACAATTAGTGAAGCCACAGATGTAATTGTCCTGGGAACTATAAGCATGCCTACTGCCTCGGA
27	SM2593 d2	Pcgf3	polycomb group ring finger 3	1.97651	2.9629		2.4697	1.25	0.86	1.055	1.09234	1.48272	1.34479	1.30662	0.197967	0.0411338	MGI:1916837	ENSMUSG00000033623	69587	v2MM_50341	NM_172716	TGCTGTTGACAGTGAGCGCCCAGATTTCTGAATAGAGAATTAGTGAAGCCACAGATGTAATTCTCTATTCAGAAATCTGGTTGCCTACTGCCTCGGA
28	SM2561 h8	Pcp2	Purkinje cell protein 2 (L7)	1.90799	2.36011		2.13405	1.04	0.96	1	1.41503	1.34563	1.85761	1.53943	0.277732	0.000170557	MGI:97508	ENSMUSG00000004630	18545	v2MM_31829	NM_008790	TGCTGTTGACAGTGAGCGCCGACCAGCGTGTAACAGTTAATAGTGAAGCCACAGATGTATTAACTGTTACACGCTGGTCGTTGCCTACTGCCTCGGA
29	SM2185 f10	Pip5k1b	phosphatidylinositol-4-phosphate 5-kinase, type 1 beta	1.11371	2.92125		2.01748	1.06	0.97	1.015	1.16178	1.32342	1.78526	1.42348	0.323563	0.0956178	MGI:107930	ENSMUSG00000024867	18719	v2MM_45324	NM_008846	TGCTGTTGACAGTGAGCGACGTATTGTGGTGATGAACAATTAGTGAAGCCACAGATGTAATTGTTCATCACCACAATACGGTGCCTACTGCCTCGGA
30	SM2563 h5	Plp2	proteolipid protein 2	2.67857	0.999456		1.83901	1.05	1.16	1.105	2.05688	1.42055	1.47837	1.65193	0.351887	2.19078e-05	MGI:1298382	ENSMUSG00000031146	18824	v2MM_25038	NM_019755	TGCTGTTGACAGTGAGCGACGTGTGCATACTAGGCAAGTATAGTGAAGCCACAGATGTATACTTGCCTAGTATGCACACGGTGCCTACTGCCTCGGA
31	SM2022 g10	Ptpn11	protein tyrosine phosphatase, non-receptor type 11	2.28605	2.55503		2.42054	1.09	0.91	1	1.19222	1.4944	1.18824	1.29162	0.175623	0.0100943	MGI:99511	ENSMUSG00000043733	19247	v2MM_77618	NM_011202	TGCTGTTGACAGTGAGCGCGCTGTTACCCACATCAAGATTTAGTGAAGCCACAGATGTAAATCTTGATGTGGGTAACAGCTTGCCTACTGCCTCGGA
32	SM2109 c7	Rassf4	Ras association (RalGDS/AF-6) domain family member 4	3.81936	3.15918		3.48927	1	1.15	1.075	1.46407	1.18978	1.49098	1.38161	0.166676	0.00118658	MGI:2386853	ENSMUSG00000042129	213391	v2MM_91158	NM_178045	TGCTGTTGACAGTGAGCGCGGACCCACTTTGAGAGAAATATAGTGAAGCCACAGATGTATATTTCTCTCAAAGTGGGTCCTTGCCTACTGCCTCGGA
33	SM2139 h11	Rnf20	ring finger protein 20	1.66337	2.44714		2.05525	1.15	1.02	1.085	1.5405	1.58521	1.80707	1.64426	0.142756	8.30604e-05	MGI:1925927	ENSMUSG00000028309	109331	v2MM_94009	NM_019592	TGCTGTTGACAGTGAGCGCGCAGAGCTTGAGGAGAACAAATAGTGAAGCCACAGATGTATTTGTTCTCCTCAAGCTCTGCATGCCTACTGCCTCGGA
34	SM2109 e10	Serpinb10	serine (or cysteine) peptidase inhibitor, clade B (ovalbumin), member 10	4.06852	2.9344		3.50146	1.05	1.02	1.035	1.46287	1.36345	1.11783	1.31472	0.17761	0.0060239	MGI:2138648	ENSMUSG00000092572	241197	v2MM_95545	NM_198028	TGCTGTTGACAGTGAGCGAGCACCTTCCATTGAATTAAATTAGTGAAGCCACAGATGTAATTTAATTCAATGGAAGGTGCCTGCCTACTGCCTCGGA
35	SM2598 h10	Slain2	SLAIN motif family, member 2	2.63791	1.85283		2.24537	1.03	0.93	0.98	1.42343	1.7863	1.22745	1.47906	0.283549	0.00275189	MGI:1923241	ENSMUSG00000036087	75991	v2MM_57261	NM_153567	TGCTGTTGACAGTGAGCGCGCTTCCAACTTCATCTACAAATAGTGAAGCCACAGATGTATTTGTAGATGAAGTTGGAAGCATGCCTACTGCCTCGGA
36	SM2583 c9	Snx10	sorting nexin 10	1.86706	1.79937		1.83322	1.04	1.15	1.095	1.76828	1.80706	1.4988	1.69138	0.167899	3.44071e-05	MGI:1919232	ENSMUSG00000038301	71982	v2MM_13850	NM_028035	TGCTGTTGACAGTGAGCGCGCCATTCACAAGTTTGCTTTATAGTGAAGCCACAGATGTATAAAGCAAACTTGTGAATGGCTTGCCTACTGCCTCGGA
37	SM2568 e11	Spa17	sperm autoantigenic protein 17	1.82702	1.88926		1.85814	1.13	1.04	1.085	1.4536	1.12576	1.11842	1.23259	0.191431	0.0667656	MGI:1333778	ENSMUSG00000001948	20686	v2MM_12278	NM_011449	TGCTGTTGACAGTGAGCGCCGTGGCTAGAGAAGAGGTAAATAGTGAAGCCACAGATGTATTTACCTCTTCTCTAGCCACGTTGCCTACTGCCTCGGA
38	SM2112 g7	Spata21	spermatogenesis associated 21	4.6695	4.22894		4.44922	0.84	0.86	0.85	1.48215	1.63602	1.45109	1.52309	0.0990309	2.57744e-05	MGI:3607787	ENSMUSG00000045004	329972	v2MM_90828	NM_177867	TGCTGTTGACAGTGAGCGCCCTCCTCCTCTTCCAGAGGAATAGTGAAGCCACAGATGTATTCCTCTGGAAGAGGAGGAGGATGCCTACTGCCTCGGA
39	SM2568 h10	St6galnac2	ST6 (alpha-N-acetyl-neuraminyl-2,3-beta-galactosyl-1,3)-N-acetylgalactosaminide alpha-2,6-sialyltransferase 2	1.38604	1.91754		1.65179	1.11	1.1	1.105	1.56904	1.32342	1.18439	1.35895	0.194773	0.006322	MGI:107553	ENSMUSG00000057286	20446	v2MM_36824	NM_009180	TGCTGTTGACAGTGAGCGCGGAAACTACCTCTAAGCTGTATAGTGAAGCCACAGATGTATACAGCTTAGAGGTAGTTTCCTTGCCTACTGCCTCGGA
40	SM2168 f8	Stxbp1	syntaxin binding protein 1	1.43514	1.60479		1.51997	1.1	1.06	1.08	1.63538	1.45627	2.04749	1.71304	0.303165	0.00721708	MGI:107363	ENSMUSG00000026797	20910	v2MM_33140	NM_009295	TGCTGTTGACAGTGAGCGCGCACATTGCTTGAATATGGAATAGTGAAGCCACAGATGTATTCCATATTCAAGCAATGTGCATGCCTACTGCCTCGGA
41	SM2568 d8	Sult2a2	sulfotransferase family 2A, dehydroepiandrosterone (DHEA)-preferring, member 2	1.46698	1.71919		1.59309	1.02	1.19	1.105	1.56307	1.0646	1.38657	1.33808	0.252749	0.0110178	MGI:107550	ENSMUSG00000070811	100043194	v2MM_30030	NM_009286	TGCTGTTGACAGTGAGCGCCCAGGGTCACTCGGAACTTATTAGTGAAGCCACAGATGTAATAAGTTCCGAGTGACCCTGGATGCCTACTGCCTCGGA
42	SM2565 c8	Svep1	sushi, von Willebrand factor type A, EGF and pentraxin domain containing 1	1.8427	3.91475		2.87873	0.93	1.22	1.075	1.50706	1.32929	0.984272	1.27354	0.265816	0.0372286	MGI:1928849	ENSMUSG00000028369	64817	v2MM_6633	NM_022814	TGCTGTTGACAGTGAGCGAGCTTAAAGTGTGAAACAGATATAGTGAAGCCACAGATGTATATCTGTTTCACACTTTAAGCCTGCCTACTGCCTCGGA
43	SM2184 a10	Syk	spleen tyrosine kinase	3.04922	2.76262		2.90592	0.93	0.96	0.945	1.71464	1.68469	2.13413	1.84449	0.251282	0.00180951	MGI:99515	ENSMUSG00000021457	20963	v2MM_10355	NM_011518	TGCTGTTGACAGTGAGCGCCCTCATCAGGGAATATGTGAATAGTGAAGCCACAGATGTATTCACATATTCCCTGATGAGGTTGCCTACTGCCTCGGA
44	SM2559 f11	Syt10	synaptotagmin X	2.13231	1.35001		1.74116	1.07	1.07	1.07	1.58194	1.08865	1.2947	1.32176	0.247757	0.0148924	MGI:1859546	ENSMUSG00000063260	54526	v2MM_4559	NM_018803	TGCTGTTGACAGTGAGCGAGCAAACTACACTTTAGTATATTAGTGAAGCCACAGATGTAATATACTAAAGTGTAGTTTGCGTGCCTACTGCCTCGGA
45	SM2142 g10	Tbc1d10c	TBC1 domain family, member 10c	2.73372	4.01822		3.37597	1.12	1.01	1.065	1.45466	1.37914	1.3717	1.40183	0.045902	0.00050126	MGI:1922072	ENSMUSG00000040247	108995	v2MM_92103	NM_178650	TGCTGTTGACAGTGAGCGAGCCGTACAGCTGGATGCTGAATAGTGAAGCCACAGATGTATTCAGCATCCAGCTGTACGGCCTGCCTACTGCCTCGGA
46	SM2587 a10	Tmem63a	transmembrane protein 63a	1.87324	1.54102		1.70713	1.03	1.07	1.05	1.65757	1.5501	1.6044	1.60402	0.0537351	0.000163223	MGI:2384789	ENSMUSG00000026519	208795	v2MM_40029	NM_144794	TGCTGTTGACAGTGAGCGCGGGTATCAACTTCTCTCTGTTTAGTGAAGCCACAGATGTAAACAGAGAGAAGTTGATACCCATGCCTACTGCCTCGGA
47	SM2565 b8	Trem1	triggering receptor expressed on myeloid cells 1	2.76364	1.13634		1.94999	1.1	1.01	1.055	1.45855	1.27837	1.51902	1.41865	0.125188	0.00152015	MGI:1930005	ENSMUSG00000042265	58217	v2MM_59236	NM_021406	TGCTGTTGACAGTGAGCGCGGCCATGCTACAAGTTCAAATTAGTGAAGCCACAGATGTAATTTGAACTTGTAGCATGGCCTTGCCTACTGCCTCGGA
48	SM2583 e7	Wdpcp	WD repeat containing planar cell polarity effector	1.99133	2.76997		2.38065	0.87	1.12	0.995	1.69619	1.41574	1.7703	1.62741	0.18702	0.000129056	MGI:2144467	ENSMUSG00000020319	216560	v2MM_29694	NM_145425	TGCTGTTGACAGTGAGCGCCCACTTCTGGATACAACTATTTAGTGAAGCCACAGATGTAAATAGTTGTATCCAGAAGTGGTTGCCTACTGCCTCGGA
